# Supplementary material for: Predicting ICU survival: A meta-level approach
Source: BMC Health Serv Res. 2008 Jul 26;8:157. doi: 10.1186/1472-6963-8-157 (PMC2516515; doi:10.1186/1472-6963-8-157)
Supplement: Additional file 3 — ROC – Test out for LRM. The additional file 2 presents the test out file (numerical results) of the LRM. [file 1472-6963-8-157-S3.txt]

                               ROC - Test out for LRM


                   ROCKIT (Windows95 version 0.9.1 BETA):                      

             Maximum Likelihood Estimation of a Binormal ROC Curve


                  From CONTINUOUSLY-Distributed Test Results


          -----------------------------------------------------
             Original input of   44 Actually-NEGATIVE cases
          -----------------------------------------------------

       .848         .749         .788         .910         .887
       .770         .907         .630         .795         .884
       .611         .877         .721         .653         .511
       .759         .788         .846         .858         .682
       .728         .813         .602         .611         .515
       .881         .721         .537         .653         .821
       .827         .665         .778         .822         .773
       .846         .667         .674         .542         .615
       .778         .884         .537         .877
   


          ----------------------------------------------------
             Original input of   56 Actually-POSITIVE cases
          ----------------------------------------------------

       .862         .824         .984         .942         .944
       .858         .906         .860         .854         .856
       .725         .954         .581         .884         .914
       .835         .934         .622         .954         .941
       .944         .701         .910         .983         .654
       .939         .740         .667         .928         .855
       .904         .673         .845         .803         .880
       .907         .909         .760         .928         .945
       .926         .903         .714         .944         .824
       .906         .800         .909         .913         .880
       .954         .898         .942         .934         .874
       .890
   


                                                         


      ROCKIT (Windows95 version 0.9.1 BETA):                      
          ROC data by Philip                                          

             Maximum Likelihood Estimation of the Parameters
                      a Single Binormal ROC Curve

      Name of Input File being used: Clinical LR test in.


      Condition 1: ROC         

      Total number of actually-negative cases =   44.
      Total number of actually-positive cases =   56.

      Data collected on a nominally continuous scale.
      Larger values of the test result represent stronger evidence that the
      case is actually-positive (e.g., that the patient is actually abnormal)


    Operating Points Corresponding to the Input Data Categorized by the LABROC5 Scheme:

    FPF:  .000  .000  .045  .068  .136  .136  .182  .182  .205  .205  .273
    TPF:  .000  .357  .536  .536  .554  .589  .589  .643  .661  .714  .714

    FPF:  .295  .295  .364  .364  .523  .523  .591  .636  .727 1.000
    TPF:  .750  .786  .786  .821  .821  .839  .857  .911  .964 1.000


             -----------------------------------------------------
               Initial Estimates of the Binormal ROC Parameters: 
             -----------------------------------------------------

                  a =  1.0678
                  b =   .7159

      z(k) =   .688   .358   .162   .007  -.026  -.301  -.362  -.482  -.542  -.643
              -.773  -.864  -.941 -1.034 -1.136 -1.202 -1.416 -1.483 -2.113

                Procedure Converges after   5 Iterations


               =====================================================
                  Final Estimates of the Binormal ROC Parameters    
               =====================================================


 Binormal Parameters and Area Under the Estimated ROC :
        a           =        1.1105
        b           =         .6833
        Area (Az)   =         .8204
        Area (Wilc) =         .8093

     1: z(k) =  -.674  -.332  -.128   .023   .060   .317   .391   .503   .578   .687
                 .801   .917   .994  1.109  1.188  1.270  1.447  1.497  2.207

 Estimated Standard Errors and Correlation of these Values:
        Std. Err. (a)  =      .2142
        Std. Err. (b)  =      .1455
        Corr(a,b)      =      .4513
        Std. Err. (Az) =      .0416
        Std. Err.(Wilc)=      .0427

 Symmetric 95% Confidence Intervals
        For a :        (  .6907, 1.5303)
        For b :        (  .3982,  .9685)

 Asymmetric 95% Confidence Interval
        For Az:        (  .7276,  .8903)


                Variance-Covariance Matrix:
                ===========================

                a       b   z( 1)   z( 2)   z( 3)   z( 4)   z( 5)   z( 6)   z( 7)   z( 8)   z( 9)   z(10)   z(11)   z(12)   z(13)   z(14)   z(15)   z(16)   z(17)   z(18)   z(19)
     a       .0459
     b       .0141   .0212
     z( 1)   .0180   .0084   .0407
     z( 2)   .0176   .0063   .0303   .0350
     z( 3)   .0175   .0049   .0260   .0300   .0331
     z( 4)   .0174   .0037   .0234   .0271   .0299   .0324
     z( 5)   .0174   .0034   .0229   .0264   .0292   .0316   .0323
     z( 6)   .0172   .0011   .0194   .0226   .0250   .0272   .0278   .0324
     z( 7)   .0171   .0003   .0185   .0216   .0240   .0262   .0267   .0313   .0328
     z( 8)   .0169  -.0010   .0173   .0203   .0227   .0247   .0253   .0297   .0312   .0336
     z( 9)   .0168  -.0019   .0165   .0195   .0219   .0239   .0244   .0287   .0302   .0326   .0344
     z(10)   .0166  -.0033   .0154   .0184   .0207   .0227   .0232   .0275   .0290   .0313   .0331   .0358
     z(11)   .0163  -.0049   .0143   .0173   .0197   .0216   .0222   .0264   .0279   .0302   .0319   .0347   .0378
     z(12)   .0160  -.0067   .0131   .0163   .0186   .0207   .0212   .0255   .0269   .0293   .0310   .0337   .0369   .0405
     z(13)   .0158  -.0080   .0124   .0156   .0180   .0201   .0206   .0249   .0264   .0287   .0304   .0332   .0364   .0400   .0426
     z(14)   .0153  -.0101   .0114   .0147   .0171   .0192   .0198   .0242   .0256   .0280   .0298   .0326   .0358   .0394   .0421   .0463
     z(15)   .0150  -.0116   .0106   .0140   .0165   .0187   .0192   .0237   .0252   .0277   .0294   .0323   .0355   .0392   .0419   .0462   .0494
     z(16)   .0145  -.0132   .0098   .0134   .0159   .0181   .0187   .0233   .0248   .0273   .0291   .0320   .0353   .0391   .0418   .0461   .0494   .0530
     z(17)   .0135  -.0171   .0081   .0120   .0147   .0171   .0177   .0226   .0242   .0268   .0287   .0318   .0352   .0391   .0420   .0465   .0499   .0537   .0627
     z(18)   .0131  -.0183   .0076   .0116   .0144   .0168   .0174   .0224   .0240   .0267   .0286   .0317   .0353   .0392   .0421   .0467   .0502   .0540   .0631   .0659
     z(19)   .0173  -.0705  -.0034   .0098   .0188   .0267   .0292   .0394   .0443   .0518   .0589   .0668   .0756   .0825   .0895   .1149   .1327   .1481   .1721   .1852   .2669


                Correlation Matrix:
                ===================

                a       b   z( 1)   z( 2)   z( 3)   z( 4)   z( 5)   z( 6)   z( 7)   z( 8)   z( 9)   z(10)   z(11)   z(12)   z(13)   z(14)   z(15)   z(16)   z(17)   z(18)   z(19)
     a      1.0000
     b       .4513  1.0000
     z( 1)   .4158   .2877  1.0000
     z( 2)   .4404   .2325   .8040  1.0000
     z( 3)   .4490   .1852   .7094   .8818  1.0000
     z( 4)   .4515   .1426   .6463   .8046   .9130  1.0000
     z( 5)   .4515   .1313   .6317   .7869   .8931   .9784  1.0000
     z( 6)   .4449   .0407   .5338   .6706   .7643   .8395   .8585  1.0000
     z( 7)   .4403   .0111   .5069   .6392   .7300   .8029   .8213   .9584  1.0000
     z( 8)   .4312  -.0360   .4670   .5933   .6802   .7500   .7676   .8990   .9388  1.0000
     z( 9)   .4234  -.0691   .4406   .5633   .6478   .7157   .7329   .8609   .8997   .9594  1.0000
     z(10)   .4095  -.1195   .4024   .5202   .6016   .6672   .6838   .8075   .8450   .9027   .9420  1.0000
     z(11)   .3922  -.1735   .3633   .4766   .5552   .6187   .6348   .7547   .7911   .8471   .8852   .9416  1.0000
     z(12)   .3716  -.2295   .3241   .4333   .5093   .5709   .5865   .7033   .7387   .7933   .8305   .8854   .9423  1.0000
     z(13)   .3565  -.2666   .2987   .4053   .4799   .5403   .5557   .6706   .7055   .7593   .7959   .8501   .9062   .9630  1.0000
     z(14)   .3320  -.3215   .2615   .3646   .4372   .4962   .5112   .6237   .6580   .7107   .7467   .7999   .8551   .9109   .9471  1.0000
     z(15)   .3141  -.3582   .2368   .3376   .4089   .4671   .4819   .5929   .6268   .6790   .7146   .7672   .8219   .8771   .9129   .9652  1.0000
     z(16)   .2948  -.3953   .2118   .3105   .3806   .4379   .4524   .5621   .5957   .6474   .6827   .7348   .7890   .8437   .8792   .9310   .9653  1.0000
     z(17)   .2514  -.4705   .1610   .2554   .3231   .3787   .3930   .5002   .5331   .5839   .6186   .6700   .7234   .7773   .8123   .8632   .8969   .9308  1.0000
     z(18)   .2390  -.4904   .1474   .2407   .3078   .3631   .3772   .4838   .5165   .5671   .6017   .6529   .7061   .7599   .7948   .8455   .8791   .9129   .9816  1.0000
     z(19)   .0000   .0000   .0000   .0000   .0000   .0000   .0000   .0000   .0000   .0000   .0000   .0000   .0000   .0000   .0000   .0000   .0000   .0000   .0000   .0000   .0000

        Estimated Binormal ROC curve, with Lower and Upper
        Bounds of the Asymmetric Point-wise 95% Confidence
        Interval for True-Positive Fraction at a Variety
        of False-Positive Fractions:


            FPF      TPF        (Lower Bound, Upper Bound)

            .005     .2579       (    .0948  ,    .5046   )
            .010     .3158       (    .1392  ,    .5496   )
            .020     .3847       (    .2008  ,    .5995   )
            .030     .4305       (    .2465  ,    .6314   )
            .040     .4657       (    .2836  ,    .6555   )
            .050     .4945       (    .3152  ,    .6750   )
            .060     .5191       (    .3428  ,    .6916   )
            .070     .5406       (    .3675  ,    .7062   )
            .080     .5597       (    .3898  ,    .7191   )
            .090     .5770       (    .4101  ,    .7309   )
            .100     .5928       (    .4289  ,    .7417   )
            .110     .6073       (    .4462  ,    .7517   )
            .120     .6208       (    .4624  ,    .7610   )
            .130     .6334       (    .4775  ,    .7697   )
            .140     .6451       (    .4917  ,    .7779   )
            .150     .6563       (    .5051  ,    .7857   )
            .200     .7038       (    .5626  ,    .8195   )
            .250     .7421       (    .6084  ,    .8472   )
            .300     .7741       (    .6464  ,    .8706   )
            .400     .8258       (    .7071  ,    .9083   )
            .500     .8666       (    .7551  ,    .9370   )
            .600     .9003       (    .7957  ,    .9591   )
            .700     .9290       (    .8323  ,    .9758   )
            .800     .9541       (    .8677  ,    .9879   )
            .900     .9765       (    .9060  ,    .9960   )
            .950     .9873       (    .9302  ,    .9986   )


      Estimated Relationship between the Critical Test-Result Value
      (which separates 'positive' results form 'negative' results)
      and the Corresponding Operating Point on the Fitted Binormal
      ROC Curve:

 ***********************************************************************

          Critical Test           (  FPF ,   TPF )
          Result Value


                 .9115            (  .014,   .345)
                 .8885            (  .067,   .535)
                 .8855            (  .074,   .549)
                 .8805            (  .102,   .596)
                 .8785            (  .117,   .618)
                 .8755            (  .134,   .638)
                 .8590            (  .160,   .667)
                 .8570            (  .180,   .686)
                 .8510            (  .212,   .713)
                 .8455            (  .246,   .739)
                 .8255            (  .282,   .763)
                 .8230            (  .307,   .778)
                 .8080            (  .348,   .800)
                 .7975            (  .376,   .814)
                 .7650            (  .476,   .858)
                 .7595            (  .491,   .863)
                 .7265            (  .551,   .885)
                 .6915            (  .630,   .909)
                 .6535            (  .750,   .942)


                                                        
